# Supplementary material for: Clonostachys rosea Promotes Root Growth in Tomato by Secreting Auxin Produced through the Tryptamine Pathway
Source: J Fungi (Basel). 2022 Nov 4;8(11):1166. doi: 10.3390/jof8111166 (PMC9695606; doi:10.3390/jof8111166)
Supplement: Supplementary file 1 [file jof-08-01166-s001.zip]

Archive with 1 entries (1 files):
- jof-1990227-supplementary.pdf
